# Supplementary material for: Prior Exposure to Coxsackievirus A21 Does Not Mitigate Oncolytic Therapeutic Efficacy
Source: Cancers (Basel). 2021 Sep 4;13(17):4462. doi: 10.3390/cancers13174462 (PMC8431599; doi:10.3390/cancers13174462)
Supplement: Supplementary file 1 [file cancers-13-04462-s001.zip]

Archive with 2 entries (2 files):
- cancers-1337325 Supplementary.pdf
- Complete Western Blots.pdf
